# Supplementary material for: Gut Bacteria Promote Phosphine Susceptibility of Tribolium castaneum by Aggravating Oxidative Stress and Fitness Costs
Source: Insects. 2023 Oct 15;14(10):815. doi: 10.3390/insects14100815 (PMC10607109; doi:10.3390/insects14100815)
Supplement: Supplementary file 1 [file insects-14-00815-s001.zip]

Archive with 1 entries (1 files):
- insects-2590402-supplementary.pdf
